# Supplementary material for: Therapeutic Effect of Padina arborescens Extract on a Cell System Model for Parkinson’s Disease
Source: NeuroSci. 2024 Aug 30;5(3):301–14. doi: 10.3390/neurosci5030024 (PMC11469749; doi:10.3390/neurosci5030024)
Supplement: Supplementary file 1 [file neurosci-05-00024-s001.zip]

Archive with 1 entries (1 files):
- neurosci-3127424-supplementary.pdf
